# Supplementary material for: Health Recommender Systems Development, Usage, and Evaluation from 2010 to 2022: A Scoping Review
Source: Int J Environ Res Public Health. 2022 Nov 16;19(22):15115. doi: 10.3390/ijerph192215115 (PMC9690602; doi:10.3390/ijerph192215115)
Supplement: Supplementary file 1 [file ijerph-19-15115-s001.zip]

Archive with 5 entries (5 files):
- Supplement 1.pdf
- Supplement 2.pdf
- Supplement 3.pdf
- Supplement 4.pdf
- Supplement 5.pdf
